# Supplementary material for: Relationships between Dota 2 expertise and decision-making ability
Source: PLoS One. 2022 Mar 1;17(3):e0264350. doi: 10.1371/journal.pone.0264350 (PMC8887737; doi:10.1371/journal.pone.0264350)
Supplement: S1 Data — (XLSX) [file pone.0264350.s001.xlsx]

## Sheet: Blad1
ID	CRT	IGT	MMR	MEDAL	Time On Task
1	5	1760	500	3	837
2	5	-2920	500	3	603
3	6	2540	1009	6	1108
4	4	1030	1092	7	442
5	6	3900	1199	7	950
6	6	2870	1123	7	278
7	6	3250	1248.5	8	177
8	0	-830	1288	8	671
9	2	2670	1384	9	1800
10	6	1690	1700	9	870
11	6	1750	1750	10	1570
12	5	50	2200	10	1000
13	4	4500	1500	10	920
14	6	2730	1600	10	2.323
15	5	550	2400	11	3600
16	4	1300	1654	11	2031
17	4	2160	1970	11	1000
18	4	-330	1800	11	1341
19	3	2030	1900	11	2000
20	5	2550	1600	11	1586
21	5	1770	2000	11	2000
22	6	1750	1750	12	1570
23	5	870	1872	12	1859
24	6	1600	1887	12	3650
25	6	4440	1779	12	1479
26	6	2450	1900	12	1346
27	1	810	1998	12	4768
28	0	910	2160	13	263
29	6	470	2104	13	5000
30	2	3460	2064	13	4000
31	4	1970	2010	13	2532
32	3	1910	2500	13	4000
33	6	3270	2101	13	1696
34	3	-2880	1936	13	500
35	6	100	2464.25	13	2726
36	6	3540	2300	14	3000
37	5	130	3520	14	3731
38	6	2990	2400	14	6000
39	5	4330	2400	14	5260
40	4	650	2032	14	1770
41	6	2850	2200	14	700
42	3	3520	2157	14	2063
43	6	1560	2500	14	3000
44	6	370	2100	14	1775
45	3	4110	2427	15	2500
46	1	4180	2278	15	936
47	4	4350	2400	15	2900
48	3	1560	2314	15	1779
49	5	520	2400	15	2000
50	4	580	2173	15	2150
51	5	180	2566	16	2036
52	3	1300	2690	16	1994
53	2	1150	2434	16	3000
54	4	1110	2495	16	2660
55	4	2340	2500	16	550
56	5	570	2600	16	3000
57	3	2540	2600	16	2200
58	5	840	1900	16	1100
59	4	2740	2500	16	2790
60	2	600	2500	16	4000
61	5	630	2400	16	3100
62	5	2110	2200	16	3149
63	6	820	3102	17	1720
64	4	1330	2746	17	2234
65	3	1500	2583	17	3300
66	5	1100	3613	17	3736
67	5	760	5550	17	3500
68	2	-1940	2800	17	3000
69	4	260	2700	17	2269
70	5	1340	2700	17	3124
71	1	-250	2800	18	2800
72	5	3860	2698	18	3350
73	2	1250	2782	18	1073
74	3	220	2700	18	1400
75	5	3370	2930	18	4585
76	5	1070	2795	18	2739
77	6	3320	2800	18	3000
78	4	220	2973	19	3800
79	6	1680	3000	19	1384
80	6	-1010	3004	19	1949
81	4	2840	4000	19	2000
82	6	4700	3250	19	4700
83	5	2310	3200	19	1752
84	5	1670	2980	19	1540
85	6	2330	3061	19	1786
86	5	3230	3000	19	1234
87	3	960	2821	19	3620
88	6	3140	2900	19	3400
89	4	1600	3158	19	5052
90	1	3400	2905	19	4293
91	2	-520	3041.75	19	845
92	6	2820	3025	19	1577
93	6	110	3079	20	2758
94	5	2020	3090	20	2919
95	2	2340	3200	20	5200
96	4	340	3100	20	3200
97	6	1920	3097	20	1600
98	6	720	3107	20	2291
99	4	1740	3141	20	4831
100	4	110	3181	20	3359
101	6	2460	3175	20	2115
102	6	-1060	3400	20	3500
103	5	1380	3103	20	1540
104	5	2030	3318	21	1801
105	5	2620	3253	21	2396
106	5	2840	3328	21	5000
107	6	1760	3156	21	4300
108	5	1810	3303	21	8000
109	3	3300	4100	21	3000
110	4	-430	3150	21	4800
111	5	1730	3284	21	5000
112	5	-1380	3254	21	1500
113	5	2450	3213	21	2474
114	4	4610	3198	21	3120
115	5	2490	5000	21	6900
116	6	2610	3100	21	3500
117	0	2250	3328	21	4976
118	2	-1600	3355	21	4679
119	4	2930	3300	21	2385
120	4	540	3350	22	3823
121	6	3050	3241	22	4778
122	3	4300	3800	22	14834
123	5	2070	3500	22	2500
124	6	-1660	3400	22	3850
125	3	-1700	3450	22	4500
126	5	3430	4222	22	3500
127	6	4600	3500	22	4550
128	6	-580	3415	22	4079
129	6	3470	3400	22	2373
130	5	2080	5070	22	3858
131	4	820	3499	22	1315
132	4	30	3500	22	5500
133	1	410	3343	22	4135
134	4	2550	3430	22	4521
135	2	2950	3500	22	4000
136	6	3500	3609	23	3138
137	5	-280	3525	23	4500
138	6	2560	3650	23	3500
139	4	-1530	3500	23	7600
140	5	5080	3554	23	6500
141	5	-800	3475	23	3463
142	3	1740	3547	23	4069
143	1	1730	5040	23	5227
144	2	3100	3700	23	2950
145	5	3130	3500	23	6000
146	2	3720	3401	23	924
147	0	370	3500	23	1538
148	6	1490	3500	23	300
149	3	3830	3592	23	2500
150	5	3050	3538	23	3071
151	5	2260	6451	24	7275
152	2	1860	3585	24	3127
153	3	440	3616	24	8000
154	6	3600	3475	24	4230
155	5	1580	3700	24	5000
156	6	3670	3849	24	4000
157	4	3400	4500	24	4275
158	6	750	3750	24	2500
159	6	3920	4600	24	3500
160	4	4850	3800	24	2500
161	5	1420	3800	24	3000
162	6	2170	3600	24	3200
163	6	2780	3870	24	6371
164	5	3220	4134	24	873
165	5	3610	3751	24	4009
166	6	4410	3740	24	2800
167	4	1140	3724	24	4739
168	6	3120	3800	24	2800
169	4	110	3875	24	3100
170	1	3750	2700	24	992
171	5	670	3622	24	4265
172	2	400	3710	24	340
173	3	4360	3865	25	2118
174	6	750	3874	25	3000
175	6	1750	3900	25	3094
176	3	-610	4050	25	10000
177	5	2540	3821	25	2000
178	4	1920	3990	25	2310
179	6	3280	3914	25	1640
180	6	2410	3900	25	8000
181	0	-490	3896	25	2108
182	6	1900	3800	25	5875
183	6	-1080	3998	25	6115
184	6	1500	3855	25	7305
185	5	3350	3900	25	3400
186	5	120	3868	25	3399
187	3	2710	4000	26	6000
188	6	1670	4000	26	2500
189	2	-160	4100	26	6000
190	3	1990	4800	26	5500
191	2	-580	4106	26	5575
192	6	2270	4100	26	3154
193	4	1200	3700	26	2179
194	6	1690	4100	26	5000
195	4	3660	4149	26	2033
196	5	2160	4000	26	1200
197	6	2350	4100	26	8000
198	5	2890	4000	26	4000
199	4	5230	4019	26	4855
200	6	-770	4100	26	3500
201	5	4010	4100	26	4195
202	6	1830	4000	26	5430
203	6	3560	4235	27	5233
204	6	3960	4216	27	12083
205	5	710	4090	27	1500
206	1	3840	4250	27	5000
207	5	-60	4600	27	4000
208	6	3950	4150	27	3100
209	2	2070	4147	27	6049
210	4	3320	4251	27	2405
211	5	360	4148	27	2445
212	6	2810	4145	27	2977
213	5	2370	4275	27	4300
214	5	2570	6250	27	5000
215	5	950	4200	27	2901
216	2	1340	3988	27	2298
217	4	4440	4100	27	4364
218	6	2610	2661	27	6000
219	6	2880	4200	27	600
220	6	2790	4136	27	4100
221	5	3800	4078	27	3500
222	5	3130	4250	27	5750
223	5	2710	4200	28	5000
224	3	1420	4274	28	4200
225	6	1860	4155	28	3355
226	4	4520	5000	28	4500
227	6	2130	4450	28	2800
228	5	3560	4400	28	5000
229	5	3600	4300	28	3500
230	6	4000	4477	28	6436
231	4	1710	4256	28	4653
232	4	3710	4500	28	2911
233	5	460	4355	28	3800
234	4	2230	4400	28	10000
235	6	3760	3627	28	2954
236	3	2960	4335	28	3469
237	2	2890	4300	28	5500
238	3	2500	4500	29	5000
239	3	1720	4487	29	5616
240	3	-1150	4484	29	4319
241	6	5210	4900	29	3648
242	2	650	4500	29	5000
243	6	3830	4500	29	10000
244	2	6100	4500	29	4300
245	6	2950	4500	29	2200
246	4	1840	4568	29	5335
247	4	1800	4500	29	2600
248	5	3030	4466	29	3516
249	4	2440	4606	29	10000
250	5	2320	4515	29	5200
251	5	2450	4499	29	4000
252	5	620	4572	29	4000
253	6	3970	4457	29	3500
254	6	880	4500	29	4000
255	6	720	4700	30	6500
256	6	2180	4700	30	4000
257	5	3050	4750	30	5635
258	6	2000	4743	30	4000
259	5	30	5800	30	7800
260	0	1110	4666	30	5000
261	5	2570	4561	30	1962
262	6	4040	4800	30	5600
263	4	1990	5490	30	5000
264	6	2550	4600	30	2300
265	6	2870	5400	30	9000
266	5	3850	4723	30	2056
267	5	3700	5367	30	7578
268	1	210	4671	30	6000
269	6	3290	4800	31	1311
270	4	3260	4960	31	6711
271	6	3490	4900	31	3300
272	6	1730	5040	31	5227
273	6	3530	4850	31	5000
274	6	3320	4802	31	4228
275	4	450	4890	31	4000
276	1	1530	4058	31	1910
277	6	1640	4901	31	2400
278	5	760	4958	31	3000
279	1	4680	5000	31	4939
280	5	2700	4978	31	4500
281	6	3760	4700	31	2000
282	0	-20	5083	32	2607
283	6	2690	5132	32	3262
284	6	1340	5013	32	12000
285	4	1730	5050	32	9500
286	6	3750	5200	32	6000
287	6	2740	5400	32	4800
288	5	2650	5100	32	8000
289	6	1190	5000	32	4700
290	6	630	5000	32	400
291	3	2440	5049	32	6020
292	5	840	5200	32	13000
293	5	-2110	5313	33	6500
294	6	3100	5280	33	7000
295	3	2400	5150	33	4530
296	2	2160	6192	33	10000
297	2	3720	5305	33	10172
298	5	430	5239	33	8300
299	5	2470	6000	33	4000
300	5	3930	5311	33	7500
301	5	940	5400	33	5000
302	5	3340	5450	34	10000
303	6	2580	5466	34	7175
304	5	3500	5400	34	6000
305	6	3680	5395	34	4500
306	4	3840	5440	34	7000
307	5	1530	5350	34	5272
308	4	2910	5497	34	4551
309	6	1870	6000	35	7000
310	3	1820	5700	35	6816
311	6	3710	6800	35	6000
312	6	2110	2200	35	3149
313	5	3080	6854	35	5000
314	5	2020	5800	35	1000
315	6	1050	6600	35	4300
316	6	880	6348	35	6200
317	5	1490	5743	35	7000
318	6	2240	5400	35	7000
319	5	2720	5800	35	5000
320	2	2030	5570	35	5564
321	4	2260	6451	35	7275
322	6	3930	6400	35	6000
323	5	440	6111	35	6400
324	6	2570	6141	35	9154
325	6	3270	6475	35	9111
326	6	4930	6324	35	6400
327	5	4170	6515	35	7500
328	6	2190	6419	35	8400
329	6	860	7600	35	7500
330	5	-1760	5900	35	6645
331	6	2690	5800	35	15000
332	6	1760	5560	35	4362
333	2	1590	5800	35	6671
334	4	2360	6400	35	8000
335	4	2230	5608	35	5098
336	5	3520	5644	35	4371
337	6	80	6577	35	7500
